# Supplementary material for: Design, Preparation, Characterization and Evaluation of Five Cocrystal Hydrates of Fluconazole with Hydroxybenzoic Acids
Source: Pharmaceutics. 2022 Nov 17;14(11):2486. doi: 10.3390/pharmaceutics14112486 (PMC9694130; doi:10.3390/pharmaceutics14112486)
Supplement: Supplementary file 1 [file pharmaceutics-14-02486-s001.zip]

Archive with 1 entries (1 files):
- pharmaceutics-2020464-supplementary.pdf
